# Supplementary material for: Transarterial Embolization for Chronic Postsurgical or Posttraumatic Pain of Musculoskeletal Origin: Clinical Outcomes and Imaging Correlates
Source: Life (Basel). 2025 Jul 29;15(8):1208. doi: 10.3390/life15081208 (PMC12387131; doi:10.3390/life15081208)
Supplement: Supplementary file 1 [file life-15-01208-s001.zip]

Archive with 1 entries (1 files):
- life-3748430-supplementary.pdf
